# Supplementary material for: Macrotylushenryi, a new species of Pelargonium-feeding Cremnorrhinina from South Africa (Hemiptera, Miridae, Phylinae, Cremnorrhinini)
Source: Zookeys. 2018 Nov 15;(796):267–80. doi: 10.3897/zookeys.796.21429 (PMC6250772; doi:10.3897/zookeys.796.21429)
Supplement: XML Treatment for Macrotylus henryi [file zookeys.796.21429-treatment1.xml]

<!DOCTYPE tp:taxon-treatment
  PUBLIC "-//TaxonX//DTD Taxonomic Treatment Publishing DTD v0 20100105//EN" "tax-treatment-NSO.dtd">
<tp:taxon-treatment xmlns:tp="http://www.plazi.org/taxpub"><tp:treatment-meta><kwd-group><label>Taxon classification</label><kwd><named-content xmlns:xlink="http://www.w3.org/1999/xlink" content-type="kingdom">Animalia</named-content></kwd><kwd><named-content xmlns:xlink="http://www.w3.org/1999/xlink" content-type="order">Hemiptera</named-content></kwd><kwd><named-content xmlns:xlink="http://www.w3.org/1999/xlink" content-type="family">Miridae</named-content></kwd></kwd-group><mixed-citation publication-type="journal"><person-group><name><surname>Salas</surname><given-names>Ruth</given-names></name><name><surname>Schuh</surname><given-names>Randall T.</given-names></name></person-group><article-title><italic><tp:taxon-name><tp:taxon-name-part taxon-name-part-type="genus" reg="Macrotylus">Macrotylus</tp:taxon-name-part><tp:taxon-name-part taxon-name-part-type="species" reg="henryi">henryi</tp:taxon-name-part></tp:taxon-name></italic>, a new species of <italic><tp:taxon-name><tp:taxon-name-part taxon-name-part-type="genus" reg="Pelargonium">Pelargonium</tp:taxon-name-part></tp:taxon-name></italic>-feeding <tp:taxon-name><tp:taxon-name-part taxon-name-part-type="subtribe">Cremnorrhinina</tp:taxon-name-part></tp:taxon-name> from South Africa (<tp:taxon-name><tp:taxon-name-part taxon-name-part-type="order">Hemiptera</tp:taxon-name-part></tp:taxon-name>, <tp:taxon-name><tp:taxon-name-part taxon-name-part-type="family">Miridae</tp:taxon-name-part></tp:taxon-name>, <tp:taxon-name><tp:taxon-name-part taxon-name-part-type="subfamily">Phylinae</tp:taxon-name-part></tp:taxon-name>, <tp:taxon-name><tp:taxon-name-part taxon-name-part-type="tribe">Cremnorrhinini</tp:taxon-name-part></tp:taxon-name>)</article-title><source>Zookeys</source><day>15</day><month>11</month><year>2018</year><volume>2018</volume><issue>796</issue><fpage>267</fpage><lpage>280</lpage><pub-id pub-id-type="doi">10.3897/zookeys.796.21429</pub-id></mixed-citation></tp:treatment-meta><tp:nomenclature><tp:taxon-name>
            <tp:taxon-name-part taxon-name-part-type="genus" reg="Macrotylus">Macrotylus</tp:taxon-name-part>
            <tp:taxon-name-part taxon-name-part-type="species" reg="henryi">henryi</tp:taxon-name-part>
            <object-id xmlns:xlink="http://www.w3.org/1999/xlink" content-type="zoobank" xlink:type="simple">http://zoobank.org/0EBCA72F-0686-4894-B777-2179891A4754</object-id>
          </tp:taxon-name><tp:taxon-status xmlns:xlink="http://www.w3.org/1999/xlink" xlink:type="simple">sp. n.</tp:taxon-status><xref ref-type="fig" rid="F1">Figures 1</xref><xref ref-type="fig" rid="F2">, 2</xref><xref ref-type="fig" rid="F3">, 3</xref><xref ref-type="fig" rid="F4">, 4</xref><xref ref-type="fig" rid="F5">, 5</xref><xref ref-type="fig" rid="F6">, 6</xref><xref ref-type="table" rid="T1">, Tables 1</xref><xref ref-type="table" rid="T2">, 2</xref></tp:nomenclature><tp:treatment-sec sec-type="diagnosis" id="SECID0ERKAC"><title>Diagnosis.</title><p>Placed in <italic><tp:taxon-name><tp:taxon-name-part taxon-name-part-type="genus" reg="Macrotylus">Macrotylus</tp:taxon-name-part></tp:taxon-name></italic> Fieber based on the following characteristics: The projecting clypeus, the sparsely distributed, reclining dark common setae on the dorsum (Figs <xref ref-type="fig" rid="F1">1</xref>, <xref ref-type="fig" rid="F2">2A</xref>), the pretarsus with deep tarsal claw base and long, apically free pulvillus (Fig. <xref ref-type="fig" rid="F2">2F</xref>), and the male genitalia with an elongate right paramere, deep left paramere, and the structure of endosoma (Fig. <xref ref-type="fig" rid="F3">3</xref>). Recognized among <italic><tp:taxon-name><tp:taxon-name-part taxon-name-part-type="genus" reg="Macrotylus">Macrotylus</tp:taxon-name-part></tp:taxon-name></italic> spp. by relatively large size; coloration variable, ranging from completely reddish or brownish, to a combination of brownish and reddish or yellow green and reddish, to completely yellow green; moderately projecting face; relatively narrow head, wide pronotum, long second antennal segment, and large eyes (Table <xref ref-type="table" rid="T1">1</xref>, Figs <xref ref-type="fig" rid="F1">1</xref>, <xref ref-type="fig" rid="F2">2A</xref>); C-shaped endosoma with two sclerotized straps along margins, apical denticles, and subapical secondary gonopore (Fig. <xref ref-type="fig" rid="F3">3A–B</xref>).</p><fig id="F1" position="float" orientation="portrait"><label>Figure 1.</label><caption><p>Digital habitus photographs of <italic><tp:taxon-name><tp:taxon-name-part taxon-name-part-type="genus" reg="Macrotylus">Macrotylus</tp:taxon-name-part><tp:taxon-name-part taxon-name-part-type="species" reg="henryi">henryi</tp:taxon-name-part></tp:taxon-name></italic>, showing color variation.</p></caption><graphic xmlns:xlink="http://www.w3.org/1999/xlink" xlink:href="zookeys-796-267-g001.jpg" position="float" orientation="portrait" xlink:type="simple" id="oo_242918.jpg"/></fig><fig id="F2" position="float" orientation="portrait"><label>Figure 2.</label><caption><p>Scanning micrographs of <italic><tp:taxon-name><tp:taxon-name-part taxon-name-part-type="genus" reg="Macrotylus">Macrotylus</tp:taxon-name-part><tp:taxon-name-part taxon-name-part-type="species" reg="henryi">henryi</tp:taxon-name-part></tp:taxon-name></italic> (AMNH_PBI 00393017). <bold>A</bold> Lateral view of head and pronotum <bold>B</bold> Detail of pronotal setae <bold>C</bold> Vestiture on hemelytron <bold>D</bold> Thoracic pleuron, showing metathoracic spiracle (<bold>mttsp</bold>), metathoracic scent-gland auricle (<bold>sgaur</bold>), and scent-gland evaporatory area (<bold>sgev</bold>) <bold>E</bold> Lateral view of pygophore, left paramere (<bold>lp</bold>), phallotheca (<bold>phl</bold>), and right paramere (<bold>rp</bold>) <bold>F</bold> Lateral view of pretarsus (<bold>pul</bold>, pulvillus).</p></caption><graphic xmlns:xlink="http://www.w3.org/1999/xlink" xlink:href="zookeys-796-267-g002.jpg" position="float" orientation="portrait" xlink:type="simple" id="oo_242919.jpg"/></fig><p>Distinguished from other South African <italic><tp:taxon-name><tp:taxon-name-part taxon-name-part-type="genus" reg="Macrotylus">Macrotylus</tp:taxon-name-part></tp:taxon-name></italic> species by its larger size, vestiture type, and the structure of endosoma. <italic><tp:taxon-name><tp:taxon-name-part taxon-name-part-type="genus" reg="Macrotylus">Macrotylus</tp:taxon-name-part><tp:taxon-name-part taxon-name-part-type="species" reg="niger">niger</tp:taxon-name-part></tp:taxon-name></italic> mostly black; <italic><tp:taxon-name><tp:taxon-name-part taxon-name-part-type="genus" reg="Macrotylus">M.</tp:taxon-name-part><tp:taxon-name-part taxon-name-part-type="species" reg="hemizygiae">hemizygiae</tp:taxon-name-part></tp:taxon-name></italic>, although often yellow green as in some <italic><tp:taxon-name><tp:taxon-name-part taxon-name-part-type="genus" reg="Macrotylus">M.</tp:taxon-name-part><tp:taxon-name-part taxon-name-part-type="species" reg="henryi">henryi</tp:taxon-name-part></tp:taxon-name></italic> specimens, with shining woolly setae as well as densely placed dark setae on dorsum. These two previously described South African species apparently lacking denticles seen on apex of endosoma in <italic><tp:taxon-name><tp:taxon-name-part taxon-name-part-type="genus" reg="Macrotylus">M.</tp:taxon-name-part><tp:taxon-name-part taxon-name-part-type="species" reg="henryi">henryi</tp:taxon-name-part></tp:taxon-name></italic> (Fig. <xref ref-type="fig" rid="F3">3A–B</xref>, <xref ref-type="bibr" rid="B5">Schuh 1974</xref>: figs 264, 266). Similar to <italic><tp:taxon-name><tp:taxon-name-part taxon-name-part-type="genus" reg="Denticulophallus">Denticulophallus</tp:taxon-name-part></tp:taxon-name></italic> Schuh, the other genus of <tp:taxon-name><tp:taxon-name-part taxon-name-part-type="subtribe">Cremnorrhinina</tp:taxon-name-part></tp:taxon-name> known from South Africa, based on the prominent clypeus, the enlarged free pulvilli, and the structure of endosoma (twisted, sclerotized straps, and apex with several teeth). However, <italic><tp:taxon-name><tp:taxon-name-part taxon-name-part-type="genus" reg="Denticulophallus">Denticulophallus</tp:taxon-name-part></tp:taxon-name></italic> with a U-shaped endosoma with longer attenuated teeth, medial secondary gonopore, almost totally black coloration, and use of <tp:taxon-name><tp:taxon-name-part taxon-name-part-type="family">Rutaceae</tp:taxon-name-part></tp:taxon-name> species as hosts (<xref ref-type="bibr" rid="B5">Schuh 1974</xref>, Salas in prep.).</p><fig id="F3" position="float" orientation="portrait"><label>Figure 3.</label><caption><p><italic><tp:taxon-name><tp:taxon-name-part taxon-name-part-type="genus" reg="Macrotylus">Macrotylus</tp:taxon-name-part><tp:taxon-name-part taxon-name-part-type="species" reg="henryi">henryi</tp:taxon-name-part></tp:taxon-name></italic>, male genitalia. <bold>A–B</bold> Lateral view of endosoma (AMNH_PBI 00393030, AMNH_PBI 00393089) <bold>C</bold> Phallotheca (AMNH_PBI 00393031) <bold>D</bold> Lateral view of left paramere (AMNH_PBI 00393031) <bold>E</bold> Dorsal view of right paramere (AMNH_PBI 00393031).</p></caption><graphic xmlns:xlink="http://www.w3.org/1999/xlink" xlink:href="zookeys-796-267-g003.jpg" position="float" orientation="portrait" xlink:type="simple" id="oo_242920.jpg"/></fig></tp:treatment-sec><tp:treatment-sec sec-type="description" id="SECID0EJCAE"><title>Description.</title><p><bold><italic>Male</italic></bold>. Relatively large, total length 4.85–6.26, pronotum width 1.20–1.56 (Table <xref ref-type="table" rid="T1">1</xref>). <italic>Coloration</italic> (Fig. <xref ref-type="fig" rid="F1">1</xref>): Overall coloration mostly reddish, brownish, or yellow green, including appendages, or a combination of yellow green and reddish or brownish and reddish; antennae and legs similar in coloration to dorsum; membrane smoky brown.</p><p><italic>Surface and vestiture</italic> (Figs <xref ref-type="fig" rid="F1">1</xref>, <xref ref-type="fig" rid="F2">2</xref>): Body surface generally with reclining common setae, broadly distributed, scattered on pronotum and scutellum, dark on hemelytra; head, pronotum, scutellum, and clavus anteriorly with sericeous woolly setae; legs also with some erect spine-like setae and tibial spines.</p><p><italic>Structure</italic> (Figs <xref ref-type="fig" rid="F1">1</xref>, <xref ref-type="fig" rid="F2">2A–D</xref>, Table <xref ref-type="table" rid="T1">1</xref>): <italic>Head</italic>: Moderately elongate and projecting anteriorly, relatively narrow; eyes brownish and relatively large; second antennal segment relatively long, about twice width of head; frons slightly protruding; clypeus relatively elongate and visible from above; labium surpassing hind coxae, but never reaching pygophore.</p><p><italic>Thorax</italic>: Pronotum wider than long, slightly campanulate, posterior lobe weakly elevated; thoracic pleuron with sericeous setae and scattered common setae, metathoracic scent-gland evaporatory area triangular (Fig. <xref ref-type="fig" rid="F2">2D</xref>).</p><p><italic>Genitalia</italic>: <italic>Pygophore</italic> (Fig. <xref ref-type="fig" rid="F2">2E</xref>): Occupying about 30% of abdominal length, conical, with ventral and dorsal simple and sericeous setae. <italic>Endosoma</italic> (Fig. <xref ref-type="fig" rid="F3">3A–B</xref>): C-shaped, with dorsal and ventral sclerotized straps seemingly adherent terminally, ventral strap wider than dorsal one; secondary gonopore subapical, moderately large relative to size of endosoma; dorsal strap with 6–9 denticles between midpoint of secondary gonopore and apex of strap; apex of ventral strap serrate and bifid, wider and extending beyond apex of dorsal one. <italic>Phallotheca</italic> (Figs <xref ref-type="fig" rid="F2">2E</xref>, <xref ref-type="fig" rid="F3">3C</xref>): Apical portion conical, dorsal crest well developed. <italic>Parameres</italic> (Figs <xref ref-type="fig" rid="F2">2E</xref>, <xref ref-type="fig" rid="F3">3D–E</xref>): Relatively large, protruding from genital aperture, with prominent setae; left paramere with posterior process long, apicoventrally serrate, and anterior process short and conical; right paramere elongate, apex blunt.</p><p><bold><italic>Female</italic></bold>. <italic>Coloration, surface, and vestiture</italic> (Fig. <xref ref-type="fig" rid="F1">1</xref>): As in male, but with darker eyes. <italic>Structure</italic> (Fig. <xref ref-type="fig" rid="F1">1</xref>, Table <xref ref-type="table" rid="T1">1</xref>): As in male, with similar size and body proportions. <italic>Genitalia</italic>: As in Fig. <xref ref-type="fig" rid="F4">4</xref>.</p><fig id="F4" position="float" orientation="portrait"><label>Figure 4.</label><caption><p><italic><tp:taxon-name><tp:taxon-name-part taxon-name-part-type="genus" reg="Macrotylus">Macrotylus</tp:taxon-name-part><tp:taxon-name-part taxon-name-part-type="species" reg="henryi">henryi</tp:taxon-name-part></tp:taxon-name></italic>, digital female genitalic images (AMNH_PBI 00393199) showing the bursa copulatrix and the bursa copulatix. Abbreviations: <bold>acgl</bold>, accessory gland; <bold>bsfg</bold>, basal sclerite of first gonapophyses; <bold>dlp</bold>, dorsal labiate plate; <bold>irs</bold>, interramal sclerites; <bold>latov</bold>, lateral oviduct; <bold>mdext</bold>, medioventral extension of ventral labiate plate; <bold>mdscl</bold>, medial interramal sclerite; <bold>pw</bold>, posterior wall; <bold>sclr</bold>, sclerotized ring; <bold>vlp</bold>, ventral labiate plate.</p></caption><graphic xmlns:xlink="http://www.w3.org/1999/xlink" xlink:href="zookeys-796-267-g004.jpg" position="float" orientation="portrait" xlink:type="simple" id="oo_242921.jpg"/></fig><table-wrap id="T1" position="float" orientation="portrait"><label>Table 1.</label><caption><p>Measurements of <italic><tp:taxon-name><tp:taxon-name-part taxon-name-part-type="genus" reg="Macrotylus">Macrotylus</tp:taxon-name-part><tp:taxon-name-part taxon-name-part-type="species" reg="henryi">henryi</tp:taxon-name-part></tp:taxon-name></italic>.</p></caption><table id="TID0EDLAC" rules="all"><tbody><tr><th rowspan="2" colspan="1"/><th rowspan="1" colspan="7">Length</th><th rowspan="1" colspan="4">Width</th><th rowspan="1" colspan="5">Ratio</th></tr><tr><th rowspan="1" colspan="1">Body</th><th rowspan="1" colspan="1">CunClyp</th><th rowspan="1" colspan="1">Head</th><th rowspan="1" colspan="1">Prono</th><th rowspan="1" colspan="1">Scut</th><th rowspan="1" colspan="1">Cun</th><th rowspan="1" colspan="1">AntSeg2</th><th rowspan="1" colspan="1">Head</th><th rowspan="1" colspan="1">Prono</th><th rowspan="1" colspan="1">Scut</th><th rowspan="1" colspan="1">IntOcDi</th><th rowspan="1" colspan="1">WH/LH</th><th rowspan="1" colspan="1">WH/WP</th><th rowspan="1" colspan="1">IOD/WH</th><th rowspan="1" colspan="1">AS2/WH</th><th rowspan="1" colspan="1">WP/LP</th></tr><tr><td rowspan="1" colspan="1">♂ <bold>(N=23) Mean</bold></td><td rowspan="1" colspan="1">
                    <bold>5.49</bold>
                  </td><td rowspan="1" colspan="1">
                    <bold>3.89</bold>
                  </td><td rowspan="1" colspan="1">
                    <bold>0.57</bold>
                  </td><td rowspan="1" colspan="1">
                    <bold>0.60</bold>
                  </td><td rowspan="1" colspan="1">
                    <bold>0.52</bold>
                  </td><td rowspan="1" colspan="1">
                    <bold>0.96</bold>
                  </td><td rowspan="1" colspan="1">
                    <bold>1.67</bold>
                  </td><td rowspan="1" colspan="1">
                    <bold>0.80</bold>
                  </td><td rowspan="1" colspan="1">
                    <bold>1.37</bold>
                  </td><td rowspan="1" colspan="1">
                    <bold>0.71</bold>
                  </td><td rowspan="1" colspan="1">
                    <bold>0.35</bold>
                  </td><td rowspan="1" colspan="1">
                    <bold>1.43</bold>
                  </td><td rowspan="1" colspan="1">
                    <bold>0.59</bold>
                  </td><td rowspan="1" colspan="1">
                    <bold>0.44</bold>
                  </td><td rowspan="1" colspan="1">
                    <bold>2.09</bold>
                  </td><td rowspan="1" colspan="1">
                    <bold>2.28</bold>
                  </td></tr><tr><td rowspan="1" colspan="1">SD</td><td rowspan="1" colspan="1">0.46</td><td rowspan="1" colspan="1">0.41</td><td rowspan="1" colspan="1">0.09</td><td rowspan="1" colspan="1">0.06</td><td rowspan="1" colspan="1">0.05</td><td rowspan="1" colspan="1">0.07</td><td rowspan="1" colspan="1">0.14</td><td rowspan="1" colspan="1">0.04</td><td rowspan="1" colspan="1">0.12</td><td rowspan="1" colspan="1">0.07</td><td rowspan="1" colspan="1">0.02</td><td rowspan="1" colspan="1">0.17</td><td rowspan="1" colspan="1">0.03</td><td rowspan="1" colspan="1">0.02</td><td rowspan="1" colspan="1">0.07</td><td rowspan="1" colspan="1">0.12</td></tr><tr><td rowspan="1" colspan="1">Range</td><td rowspan="1" colspan="1">1.41</td><td rowspan="1" colspan="1">1.13</td><td rowspan="1" colspan="1">0.30</td><td rowspan="1" colspan="1">0.20</td><td rowspan="1" colspan="1">0.16</td><td rowspan="1" colspan="1">0.26</td><td rowspan="1" colspan="1">0.46</td><td rowspan="1" colspan="1">0.15</td><td rowspan="1" colspan="1">0.36</td><td rowspan="1" colspan="1">0.21</td><td rowspan="1" colspan="1">0.06</td><td rowspan="1" colspan="1">0.67</td><td rowspan="1" colspan="1">0.09</td><td rowspan="1" colspan="1">0.09</td><td rowspan="1" colspan="1">0.31</td><td rowspan="1" colspan="1">0.50</td></tr><tr><td rowspan="1" colspan="1">Min</td><td rowspan="1" colspan="1">4.85</td><td rowspan="1" colspan="1">3.43</td><td rowspan="1" colspan="1">0.43</td><td rowspan="1" colspan="1">0.51</td><td rowspan="1" colspan="1">0.46</td><td rowspan="1" colspan="1">0.82</td><td rowspan="1" colspan="1">1.46</td><td rowspan="1" colspan="1">0.74</td><td rowspan="1" colspan="1">1.20</td><td rowspan="1" colspan="1">0.63</td><td rowspan="1" colspan="1">0.32</td><td rowspan="1" colspan="1">1.15</td><td rowspan="1" colspan="1">0.54</td><td rowspan="1" colspan="1">0.39</td><td rowspan="1" colspan="1">1.93</td><td rowspan="1" colspan="1">2.04</td></tr><tr><td rowspan="1" colspan="1">Max</td><td rowspan="1" colspan="1">6.26</td><td rowspan="1" colspan="1">4.56</td><td rowspan="1" colspan="1">0.73</td><td rowspan="1" colspan="1">0.71</td><td rowspan="1" colspan="1">0.61</td><td rowspan="1" colspan="1">1.08</td><td rowspan="1" colspan="1">1.92</td><td rowspan="1" colspan="1">0.88</td><td rowspan="1" colspan="1">1.56</td><td rowspan="1" colspan="1">0.84</td><td rowspan="1" colspan="1">0.39</td><td rowspan="1" colspan="1">1.82</td><td rowspan="1" colspan="1">0.63</td><td rowspan="1" colspan="1">0.48</td><td rowspan="1" colspan="1">2.24</td><td rowspan="1" colspan="1">2.54</td></tr><tr><td rowspan="1" colspan="1">♀ <bold>(N=23) Mean</bold></td><td rowspan="1" colspan="1">
                    <bold>5.47</bold>
                  </td><td rowspan="1" colspan="1">
                    <bold>3.96</bold>
                  </td><td rowspan="1" colspan="1">
                    <bold>0.59</bold>
                  </td><td rowspan="1" colspan="1">
                    <bold>0.63</bold>
                  </td><td rowspan="1" colspan="1">
                    <bold>0.53</bold>
                  </td><td rowspan="1" colspan="1">
                    <bold>0.89</bold>
                  </td><td rowspan="1" colspan="1">
                    <bold>1.62</bold>
                  </td><td rowspan="1" colspan="1">
                    <bold>0.79</bold>
                  </td><td rowspan="1" colspan="1">
                    <bold>1.45</bold>
                  </td><td rowspan="1" colspan="1">
                    <bold>0.74</bold>
                  </td><td rowspan="1" colspan="1">
                    <bold>0.41</bold>
                  </td><td rowspan="1" colspan="1">
                    <bold>1.35</bold>
                  </td><td rowspan="1" colspan="1">
                    <bold>0.54</bold>
                  </td><td rowspan="1" colspan="1">
                    <bold>0.52</bold>
                  </td><td rowspan="1" colspan="1">
                    <bold>2.06</bold>
                  </td><td rowspan="1" colspan="1">
                    <bold>2.32</bold>
                  </td></tr><tr><td rowspan="1" colspan="1">SD</td><td rowspan="1" colspan="1">0.48</td><td rowspan="1" colspan="1">0.37</td><td rowspan="1" colspan="1">0.07</td><td rowspan="1" colspan="1">0.05</td><td rowspan="1" colspan="1">0.05</td><td rowspan="1" colspan="1">0.08</td><td rowspan="1" colspan="1">0.11</td><td rowspan="1" colspan="1">0.05</td><td rowspan="1" colspan="1">0.11</td><td rowspan="1" colspan="1">0.06</td><td rowspan="1" colspan="1">0.02</td><td rowspan="1" colspan="1">0.12</td><td rowspan="1" colspan="1">0.02</td><td rowspan="1" colspan="1">0.02</td><td rowspan="1" colspan="1">0.06</td><td rowspan="1" colspan="1">0.09</td></tr><tr><td rowspan="1" colspan="1">Range</td><td rowspan="1" colspan="1">1.45</td><td rowspan="1" colspan="1">1.13</td><td rowspan="1" colspan="1">0.28</td><td rowspan="1" colspan="1">0.18</td><td rowspan="1" colspan="1">0.17</td><td rowspan="1" colspan="1">0.25</td><td rowspan="1" colspan="1">0.43</td><td rowspan="1" colspan="1">0.15</td><td rowspan="1" colspan="1">0.33</td><td rowspan="1" colspan="1">0.19</td><td rowspan="1" colspan="1">0.06</td><td rowspan="1" colspan="1">0.48</td><td rowspan="1" colspan="1">0.06</td><td rowspan="1" colspan="1">0.07</td><td rowspan="1" colspan="1">0.27</td><td rowspan="1" colspan="1">0.32</td></tr><tr><td rowspan="1" colspan="1">Min</td><td rowspan="1" colspan="1">4.74</td><td rowspan="1" colspan="1">3.44</td><td rowspan="1" colspan="1">0.45</td><td rowspan="1" colspan="1">0.54</td><td rowspan="1" colspan="1">0.45</td><td rowspan="1" colspan="1">0.76</td><td rowspan="1" colspan="1">1.37</td><td rowspan="1" colspan="1">0.73</td><td rowspan="1" colspan="1">1.30</td><td rowspan="1" colspan="1">0.66</td><td rowspan="1" colspan="1">0.38</td><td rowspan="1" colspan="1">1.17</td><td rowspan="1" colspan="1">0.51</td><td rowspan="1" colspan="1">0.48</td><td rowspan="1" colspan="1">1.88</td><td rowspan="1" colspan="1">2.21</td></tr><tr><td rowspan="1" colspan="1">Max</td><td rowspan="1" colspan="1">6.19</td><td rowspan="1" colspan="1">4.57</td><td rowspan="1" colspan="1">0.72</td><td rowspan="1" colspan="1">0.72</td><td rowspan="1" colspan="1">0.62</td><td rowspan="1" colspan="1">1.01</td><td rowspan="1" colspan="1">1.80</td><td rowspan="1" colspan="1">0.88</td><td rowspan="1" colspan="1">1.63</td><td rowspan="1" colspan="1">0.85</td><td rowspan="1" colspan="1">0.44</td><td rowspan="1" colspan="1">1.65</td><td rowspan="1" colspan="1">0.57</td><td rowspan="1" colspan="1">0.55</td><td rowspan="1" colspan="1">2.16</td><td rowspan="1" colspan="1">2.52</td></tr></tbody></table></table-wrap></tp:treatment-sec><tp:treatment-sec sec-type="etymology" id="SECID0ET4AE"><title>Etymology.</title><p>Named for Thomas J. Henry.</p></tp:treatment-sec><tp:treatment-sec sec-type="host" id="SECID0EY4AE"><title>Hosts.</title><p>Recorded from species of <italic><tp:taxon-name><tp:taxon-name-part taxon-name-part-type="genus" reg="Pelargonium">Pelargonium</tp:taxon-name-part></tp:taxon-name></italic> L’Hér. (<tp:taxon-name><tp:taxon-name-part taxon-name-part-type="family">Geraniaceae</tp:taxon-name-part></tp:taxon-name>) (Fig. <xref ref-type="fig" rid="F5">5</xref>, Table <xref ref-type="table" rid="T2">2</xref>).</p></tp:treatment-sec><tp:treatment-sec sec-type="distribution" id="SECID0ES5AE"><title>Distribution.</title><p>Western Cape, from near Clanwilliam to south Cape Peninsula, and east to near Mossel Bay; from sea level to ~650 m elevation (Fig. <xref ref-type="fig" rid="F6">6</xref>, Table <xref ref-type="table" rid="T2">2</xref>).</p><fig id="F5" position="float" orientation="portrait"><label>Figure 5.</label><caption><p>Digital photographs of living and pressed <italic><tp:taxon-name><tp:taxon-name-part taxon-name-part-type="genus" reg="Pelargonium">Pelargonium</tp:taxon-name-part></tp:taxon-name></italic> spp that are hosts of <italic><tp:taxon-name><tp:taxon-name-part taxon-name-part-type="genus" reg="Macrotylus">Macrotylus</tp:taxon-name-part><tp:taxon-name-part taxon-name-part-type="species" reg="henryi">henryi</tp:taxon-name-part></tp:taxon-name></italic>, from Western Cape, South Africa <bold>A–C</bold><tp:taxon-name><tp:taxon-name-part taxon-name-part-type="genus" reg="Pelargonium">Pelargonium</tp:taxon-name-part><tp:taxon-name-part taxon-name-part-type="species" reg="cucullatum">cucullatum</tp:taxon-name-part><tp:taxon-name-part taxon-name-part-type="hybrid-sign">×</tp:taxon-name-part><tp:taxon-name-part taxon-name-part-type="species" reg="betulinum">betulinum</tp:taxon-name-part></tp:taxon-name> (3.2 km E of Hermanus) <bold>D</bold> Randall T. Schuh collecting on <tp:taxon-name><tp:taxon-name-part taxon-name-part-type="genus" reg="Pelargonium">P.</tp:taxon-name-part><tp:taxon-name-part taxon-name-part-type="species" reg="cucullatum">cucullatum</tp:taxon-name-part><tp:taxon-name-part taxon-name-part-type="hybrid-sign">×</tp:taxon-name-part><tp:taxon-name-part taxon-name-part-type="species" reg="betulinum">betulinum</tp:taxon-name-part></tp:taxon-name> (Koeel Bay, 20 km S of Strand on R44) <bold>E–G</bold><italic><tp:taxon-name><tp:taxon-name-part taxon-name-part-type="genus" reg="Pelargonium">Pelargonium</tp:taxon-name-part><tp:taxon-name-part taxon-name-part-type="species" reg="radens">radens</tp:taxon-name-part></tp:taxon-name></italic> (10.5 km E of Clanwilliam, Cedarberg Range) <bold>H</bold> Christiane Weirauch collecting (3.2 km E of Hermanus).</p></caption><graphic xmlns:xlink="http://www.w3.org/1999/xlink" xlink:href="zookeys-796-267-g005.jpg" position="float" orientation="portrait" xlink:type="simple" id="oo_242922.jpg"/></fig><fig id="F6" position="float" orientation="portrait"><label>Figure 6.</label><caption><p>Distributions of <italic><tp:taxon-name><tp:taxon-name-part taxon-name-part-type="genus" reg="Macrotylus">Macrotylus</tp:taxon-name-part><tp:taxon-name-part taxon-name-part-type="species" reg="henryi">henryi</tp:taxon-name-part></tp:taxon-name></italic> in the Western Cape province of South Africa. Dot size illustrates the relative number of specimens collected in each locality (see Table <xref ref-type="table" rid="T2">2</xref> for details).</p></caption><graphic xmlns:xlink="http://www.w3.org/1999/xlink" xlink:href="zookeys-796-267-g006.jpg" position="float" orientation="portrait" xlink:type="simple" id="oo_242923.jpg"/></fig></tp:treatment-sec><tp:treatment-sec sec-type="type material" id="SECID0ERCAG"><title>Type material examined.</title><p><bold>Holotype: SOUTH AFRICA: Western Cape</bold>: 3.2 km E of Hermanus, <named-content xmlns:xlink="http://www.w3.org/1999/xlink" content-type="dwc:verbatimCoordinates" xlink:type="simple"><named-content content-type="geo-json" specific-use="{&#34;type&#34;:&#34;Point&#34;,&#34;coordinates&#34;:[19.327370,-34.405360]}" id="NCID0E3CAG" xlink:type="simple">34.40536S, 19.32737E</named-content></named-content>, 33 m, 10 Nov 2003, Schuh, Cassis, Weirauch, <tp:taxon-name><tp:taxon-name-part taxon-name-part-type="genus" reg="Pelargonium">Pelargonium</tp:taxon-name-part><tp:taxon-name-part taxon-name-part-type="species" reg="cucullatum">cucullatum</tp:taxon-name-part><tp:taxon-name-part taxon-name-part-type="basionym-authority">(L.)</tp:taxon-name-part><tp:taxon-name-part taxon-name-part-type="authority">L’Hér.</tp:taxon-name-part><tp:taxon-name-part taxon-name-part-type="hybrid-sign">×</tp:taxon-name-part><tp:taxon-name-part taxon-name-part-type="species" reg="betulinum">betulinum</tp:taxon-name-part></tp:taxon-name> (L.) L’Hér. ex Aiton (<tp:taxon-name><tp:taxon-name-part taxon-name-part-type="family">Geraniaceae</tp:taxon-name-part></tp:taxon-name>), det. K. Roux NYBG VOUCHER, 1♂ (AMNH_PBI 00393026) (<named-content xmlns:xlink="http://www.w3.org/1999/xlink" content-type="dwc:institutional_code" xlink:type="simple">PPRI</named-content>).</p><p><bold>Paratypes: SOUTH AFRICA: Western Cape</bold>: 3.2 km E of Hermanus, <named-content xmlns:xlink="http://www.w3.org/1999/xlink" content-type="dwc:verbatimCoordinates" xlink:type="simple"><named-content content-type="geo-json" specific-use="{&#34;type&#34;:&#34;Point&#34;,&#34;coordinates&#34;:[19.327370,-34.405360]}" id="NCID0EJEAG" xlink:type="simple">34.40536S, 19.32737E</named-content></named-content>, 33 m, 10 Nov 2003, Schuh, Cassis, Weirauch, <tp:taxon-name><tp:taxon-name-part taxon-name-part-type="genus" reg="Pelargonium">Pelargonium</tp:taxon-name-part><tp:taxon-name-part taxon-name-part-type="species" reg="cucullatum">cucullatum</tp:taxon-name-part><tp:taxon-name-part taxon-name-part-type="basionym-authority">(L.)</tp:taxon-name-part><tp:taxon-name-part taxon-name-part-type="authority">L’Hér.</tp:taxon-name-part><tp:taxon-name-part taxon-name-part-type="hybrid-sign">×</tp:taxon-name-part><tp:taxon-name-part taxon-name-part-type="species" reg="betulinum">betulinum</tp:taxon-name-part></tp:taxon-name> (L.) L’Hér. ex Aiton (<tp:taxon-name><tp:taxon-name-part taxon-name-part-type="family">Geraniaceae</tp:taxon-name-part></tp:taxon-name>), det. K. Roux NYBG VOUCHER, 16♂ (00388606–00388621), 28♀ (00388622–00388649) (<named-content xmlns:xlink="http://www.w3.org/1999/xlink" content-type="dwc:institutional_code" xlink:type="simple">AM</named-content>), 25♂ (00393000–00393021, 00393030, 00393031, 00393076), 35♀ (00393038, 00393045–00393075, 00393077–00393079) (<named-content xmlns:xlink="http://www.w3.org/1999/xlink" content-type="dwc:institutional_code" xlink:type="simple">AMNH</named-content>), 1♂ (00393027), 2♀ (00393039, 00393040) (<named-content xmlns:xlink="http://www.w3.org/1999/xlink" content-type="dwc:institutional_code" xlink:type="simple">CNC</named-content>), 2♂ (00393024, 00393025), 2♀ (00393036, 00393037) (<named-content xmlns:xlink="http://www.w3.org/1999/xlink" content-type="dwc:institutional_code" xlink:type="simple">PPRI</named-content>), 2♂ (00393022, 00393023), 2♀ (00393034, 00393035) (<named-content xmlns:xlink="http://www.w3.org/1999/xlink" content-type="dwc:institutional_code" xlink:type="simple">SAMC</named-content>), 2♂ (00388604, 00388605), 3♀ (00388650–00388652) (<named-content xmlns:xlink="http://www.w3.org/1999/xlink" content-type="dwc:institutional_code" xlink:type="simple">UNSW</named-content>), 1♂ (00393028), 2♀ (00393041, 00393042) (<named-content xmlns:xlink="http://www.w3.org/1999/xlink" content-type="dwc:institutional_code" xlink:type="simple">USNM</named-content>), 1♂ (00393029), 2♀ (00393043, 00393044) (<named-content xmlns:xlink="http://www.w3.org/1999/xlink" content-type="dwc:institutional_code" xlink:type="simple">ZISP</named-content>). 5.6 km W of Clanwilliam on Rt 364 to Lambert’s Bay, <named-content xmlns:xlink="http://www.w3.org/1999/xlink" content-type="dwc:verbatimCoordinates" xlink:type="simple"><named-content content-type="geo-json" specific-use="{&#34;type&#34;:&#34;Point&#34;,&#34;coordinates&#34;:[18.835420,-32.164190]}" id="NCID0EVGAG" xlink:type="simple">32.16419S, 18.83542E</named-content></named-content>, 329 m, 28 Oct 2007, Schuh, Cassis, Massie, <italic><tp:taxon-name><tp:taxon-name-part taxon-name-part-type="genus" reg="Pelargonium">Pelargonium</tp:taxon-name-part><tp:taxon-name-part taxon-name-part-type="species" reg="scabrum">scabrum</tp:taxon-name-part></tp:taxon-name></italic> (L.) L’Her. (<tp:taxon-name><tp:taxon-name-part taxon-name-part-type="family">Geraniaceae</tp:taxon-name-part></tp:taxon-name>), det. Field ID, 8♂ (00393155–00393159, 00393167, 00393168, 00393174), 8♀ (00393160–00393164, 00393169–00393171) (<named-content xmlns:xlink="http://www.w3.org/1999/xlink" content-type="dwc:institutional_code" xlink:type="simple">AMNH</named-content>), 10♂ (00387329–00387334, 00387344, 00387347–00387349), 11♀ (00387335–00387341, 00387345, 00387350–00387352) (<named-content xmlns:xlink="http://www.w3.org/1999/xlink" content-type="dwc:institutional_code" xlink:type="simple">UNSW</named-content>). 10.5 km E of Clanwilliam, Cedarberg Range, <named-content xmlns:xlink="http://www.w3.org/1999/xlink" content-type="dwc:verbatimCoordinates" xlink:type="simple"><named-content content-type="geo-json" specific-use="{&#34;type&#34;:&#34;Point&#34;,&#34;coordinates&#34;:[18.946950,-32.146990]}" id="NCID0EXHAG" xlink:type="simple">32.14699S, 18.94695E</named-content></named-content>, 568 m, 29 Oct 2003, Schuh, Cassis, Weirauch, <italic><tp:taxon-name><tp:taxon-name-part taxon-name-part-type="genus" reg="Pelargonium">Pelargonium</tp:taxon-name-part><tp:taxon-name-part taxon-name-part-type="species" reg="radens">radens</tp:taxon-name-part></tp:taxon-name></italic> H.E. Moore (<tp:taxon-name><tp:taxon-name-part taxon-name-part-type="family">Geraniaceae</tp:taxon-name-part></tp:taxon-name>), det. K. Roux NYBG VOUCHER, 3♂ (00415069–00415071), 7♀ (00415078–00415084) (<named-content xmlns:xlink="http://www.w3.org/1999/xlink" content-type="dwc:institutional_code" xlink:type="simple">AMNH</named-content>), 1♀ (00415086) (<named-content xmlns:xlink="http://www.w3.org/1999/xlink" content-type="dwc:institutional_code" xlink:type="simple">PPRI</named-content>), 1♀ (00415085) (<named-content xmlns:xlink="http://www.w3.org/1999/xlink" content-type="dwc:institutional_code" xlink:type="simple">SAMC</named-content>). 57.5 km NW of N2 on R327 beyond Herbertsdale, <named-content xmlns:xlink="http://www.w3.org/1999/xlink" content-type="dwc:verbatimCoordinates" xlink:type="simple"><named-content content-type="geo-json" specific-use="{&#34;type&#34;:&#34;Point&#34;,&#34;coordinates&#34;:[21.736410,-33.918080]}" id="NCID0E5IAG" xlink:type="simple">33.91808S, 21.73641E</named-content></named-content>, 277 m, 06 Nov 2003, Schuh, Cassis, Weirauch, <italic><tp:taxon-name><tp:taxon-name-part taxon-name-part-type="genus" reg="Pelargonium">Pelargonium</tp:taxon-name-part><tp:taxon-name-part taxon-name-part-type="species" reg="scabrum">scabrum</tp:taxon-name-part></tp:taxon-name></italic> (L.) L’Her. (<tp:taxon-name><tp:taxon-name-part taxon-name-part-type="family">Geraniaceae</tp:taxon-name-part></tp:taxon-name>), det. K Roux NYBG VOUCHER, 2♂ (00393129, 00393130), 1♀ (00393131) (<named-content xmlns:xlink="http://www.w3.org/1999/xlink" content-type="dwc:institutional_code" xlink:type="simple">AMNH</named-content>). Nieuwoudts Pass, ~30 km N of Citrusdal on road to Algeria, <named-content xmlns:xlink="http://www.w3.org/1999/xlink" content-type="dwc:verbatimCoordinates" xlink:type="simple"><named-content content-type="geo-json" specific-use="{&#34;type&#34;:&#34;Point&#34;,&#34;coordinates&#34;:[18.999480,-32.345850]}" id="NCID0E2JAG" xlink:type="simple">32.34585S, 18.99948E</named-content></named-content>, 429 m, 27 Oct 2007, Schuh, Cassis, Massie, <italic><tp:taxon-name><tp:taxon-name-part taxon-name-part-type="genus" reg="Pelargonium">Pelargonium</tp:taxon-name-part><tp:taxon-name-part taxon-name-part-type="species" reg="scabrum">scabrum</tp:taxon-name-part></tp:taxon-name></italic> (L.) L’Her. (<tp:taxon-name><tp:taxon-name-part taxon-name-part-type="family">Geraniaceae</tp:taxon-name-part></tp:taxon-name>), det. K. Roux NYBG VOUCHER, 9♂ (00393135–00393141, 00393152, 00393153), 6♀ (00393144–00393148, 00393154) (<named-content xmlns:xlink="http://www.w3.org/1999/xlink" content-type="dwc:institutional_code" xlink:type="simple">AMNH</named-content>), 1♂ (00393133), 1♀ (00393150) (<named-content xmlns:xlink="http://www.w3.org/1999/xlink" content-type="dwc:institutional_code" xlink:type="simple">PPRI</named-content>), 1♂ (00393132), 1♀ (00393149) (<named-content xmlns:xlink="http://www.w3.org/1999/xlink" content-type="dwc:institutional_code" xlink:type="simple">SAMC</named-content>), 1♂ (00393134), 1♀ (00393151) (<named-content xmlns:xlink="http://www.w3.org/1999/xlink" content-type="dwc:institutional_code" xlink:type="simple">ZISP</named-content>). Table Mountain National Park, Cape Peninsula, <named-content xmlns:xlink="http://www.w3.org/1999/xlink" content-type="dwc:verbatimCoordinates" xlink:type="simple"><named-content content-type="geo-json" specific-use="{&#34;type&#34;:&#34;Point&#34;,&#34;coordinates&#34;:[18.444730,-34.297830]}" id="NCID0EHLAG" xlink:type="simple">34.29783S, 18.44473E</named-content></named-content>, 15 m, 29 Oct 2007, Schuh, Cassis, Massie, <tp:taxon-name><tp:taxon-name-part taxon-name-part-type="genus" reg="Pelargonium">Pelargonium</tp:taxon-name-part><tp:taxon-name-part taxon-name-part-type="species" reg="cucullatum">cucullatum</tp:taxon-name-part><tp:taxon-name-part taxon-name-part-type="basionym-authority">(L.)</tp:taxon-name-part><tp:taxon-name-part taxon-name-part-type="authority">L’Hér.</tp:taxon-name-part><tp:taxon-name-part taxon-name-part-type="infraspecific-rank">subsp.</tp:taxon-name-part><tp:taxon-name-part taxon-name-part-type="subspecies" reg="tabulare">tabulare</tp:taxon-name-part></tp:taxon-name> Volschenk (<tp:taxon-name><tp:taxon-name-part taxon-name-part-type="family">Geraniaceae</tp:taxon-name-part></tp:taxon-name>), det. K. Roux NYBG VOUCHER, 17♂ (00393175–00393179, 00393185–00393193, 00393203–00393205), 8♀ (00393196–00393202, 00393206) (<named-content xmlns:xlink="http://www.w3.org/1999/xlink" content-type="dwc:institutional_code" xlink:type="simple">AMNH</named-content>), 1♂ (00393182) (<named-content xmlns:xlink="http://www.w3.org/1999/xlink" content-type="dwc:institutional_code" xlink:type="simple">CNC</named-content>), 1♂ (00393181), 1♀ (00393195) (<named-content xmlns:xlink="http://www.w3.org/1999/xlink" content-type="dwc:institutional_code" xlink:type="simple">PPRI</named-content>), 1♂ (00393180), 1♀ (00393194) (<named-content xmlns:xlink="http://www.w3.org/1999/xlink" content-type="dwc:institutional_code" xlink:type="simple">SAMC</named-content>), 4♂ (00387285–00387288), 4♀ (00387289–00387292) (<named-content xmlns:xlink="http://www.w3.org/1999/xlink" content-type="dwc:institutional_code" xlink:type="simple">UNSW</named-content>), 1♂ (00393183) (<named-content xmlns:xlink="http://www.w3.org/1999/xlink" content-type="dwc:institutional_code" xlink:type="simple">USNM</named-content>), 1♂ (00393184) (<named-content xmlns:xlink="http://www.w3.org/1999/xlink" content-type="dwc:institutional_code" xlink:type="simple">ZISP</named-content>). Table Mountain National Park, Cape Peninsula, Circular Drive Viewpoint, <named-content xmlns:xlink="http://www.w3.org/1999/xlink" content-type="dwc:verbatimCoordinates" xlink:type="simple"><named-content content-type="geo-json" specific-use="{&#34;type&#34;:&#34;Point&#34;,&#34;coordinates&#34;:[18.420150,-34.317220]}" id="NCID0EONAG" xlink:type="simple">34.31722S, 18.42015E</named-content></named-content>, 95 m, 29 Oct 2007, Schuh, Cassis, Massie, <tp:taxon-name><tp:taxon-name-part taxon-name-part-type="genus" reg="Pelargonium">Pelargonium</tp:taxon-name-part><tp:taxon-name-part taxon-name-part-type="species" reg="cucullatum">cucullatum</tp:taxon-name-part><tp:taxon-name-part taxon-name-part-type="basionym-authority">(L.)</tp:taxon-name-part><tp:taxon-name-part taxon-name-part-type="authority">L’Hér.</tp:taxon-name-part><tp:taxon-name-part taxon-name-part-type="infraspecific-rank">subsp.</tp:taxon-name-part><tp:taxon-name-part taxon-name-part-type="subspecies" reg="tabulare">tabulare</tp:taxon-name-part></tp:taxon-name> Volschenk (<tp:taxon-name><tp:taxon-name-part taxon-name-part-type="family">Geraniaceae</tp:taxon-name-part></tp:taxon-name>), det. Field ID, 2♂ (00387315, 00387316) (<named-content xmlns:xlink="http://www.w3.org/1999/xlink" content-type="dwc:institutional_code" xlink:type="simple">AM</named-content>), 4♂ (00387317–00387320), 2♀ (00387321, 00387322) (<named-content xmlns:xlink="http://www.w3.org/1999/xlink" content-type="dwc:institutional_code" xlink:type="simple">UNSW</named-content>). ca 5 km E of de Doorns S of N1, <named-content xmlns:xlink="http://www.w3.org/1999/xlink" content-type="dwc:verbatimCoordinates" xlink:type="simple"><named-content content-type="geo-json" specific-use="{&#34;type&#34;:&#34;Point&#34;,&#34;coordinates&#34;:[19.720460,-33.464840]}" id="NCID0E3OAG" xlink:type="simple">33.46484S, 19.72046E</named-content></named-content>, 652 m, 31 Oct 2003, Schuh, Cassis, Weirauch, Wendl. (<tp:taxon-name><tp:taxon-name-part taxon-name-part-type="family">Geraniaceae</tp:taxon-name-part></tp:taxon-name>), det. K. Roux NYBG VOUCHER, 1♂ (00414238), 2♀ (00414239, 00414240) (<named-content xmlns:xlink="http://www.w3.org/1999/xlink" content-type="dwc:institutional_code" xlink:type="simple">AMNH</named-content>). ca 25 km E of Clanwilliam, on plains below Pakhuispas, <named-content xmlns:xlink="http://www.w3.org/1999/xlink" content-type="dwc:verbatimCoordinates" xlink:type="simple"><named-content content-type="geo-json" specific-use="{&#34;type&#34;:&#34;Point&#34;,&#34;coordinates&#34;:[19.057500,-32.105770]}" id="NCID0EOPAG" xlink:type="simple">32.10577S, 19.0575E</named-content></named-content>, 534 m, 29 Oct 2003, Schuh, Cassis, Weirauch, <italic><tp:taxon-name><tp:taxon-name-part taxon-name-part-type="genus" reg="Pelargonium">Pelargonium</tp:taxon-name-part><tp:taxon-name-part taxon-name-part-type="species" reg="radens">radens</tp:taxon-name-part></tp:taxon-name></italic> H.E. Moore (<tp:taxon-name><tp:taxon-name-part taxon-name-part-type="family">Geraniaceae</tp:taxon-name-part></tp:taxon-name>), det. K. Roux NYBG VOUCHER, 5♂ (00388653–00388656, 00388658), 4♀ (00388659–00388662) (<named-content xmlns:xlink="http://www.w3.org/1999/xlink" content-type="dwc:institutional_code" xlink:type="simple">AM</named-content>), 12♂ (00393086–00393090, 00393110–00393113, 00393117, 00393118, 00415087), 19♀ (00393092–00393104, 00393120–00393125) (<named-content xmlns:xlink="http://www.w3.org/1999/xlink" content-type="dwc:institutional_code" xlink:type="simple">AMNH</named-content>), 2♂ (00393083, 00393115), 2♀ (00393107, 00393127) (<named-content xmlns:xlink="http://www.w3.org/1999/xlink" content-type="dwc:institutional_code" xlink:type="simple">CNC</named-content>), 1♂ (00393082), 1♀ (00393106) (<named-content xmlns:xlink="http://www.w3.org/1999/xlink" content-type="dwc:institutional_code" xlink:type="simple">PPRI</named-content>), 1♂ (00393081), 1♀ (00393105) (<named-content xmlns:xlink="http://www.w3.org/1999/xlink" content-type="dwc:institutional_code" xlink:type="simple">SAMC</named-content>), 2♂ (00393084, 00393116), 2♀ (00393108, 00393128) (<named-content xmlns:xlink="http://www.w3.org/1999/xlink" content-type="dwc:institutional_code" xlink:type="simple">USNM</named-content>), 1♂ (00393085), 2♀ (00393109, 00393126) (<named-content xmlns:xlink="http://www.w3.org/1999/xlink" content-type="dwc:institutional_code" xlink:type="simple">ZISP</named-content>).</p></tp:treatment-sec><tp:treatment-sec sec-type="material" id="SECID0EGRAG"><title>Other specimens examined.</title><p><bold>SOUTH AFRICA: Western Cape</bold>: 3.2 km E of Hermanus, <named-content xmlns:xlink="http://www.w3.org/1999/xlink" content-type="dwc:verbatimCoordinates" xlink:type="simple"><named-content content-type="geo-json" specific-use="{&#34;type&#34;:&#34;Point&#34;,&#34;coordinates&#34;:[19.327370,-34.405360]}" id="NCID0ERRAG" xlink:type="simple">34.40536S, 19.32737E</named-content></named-content>, 33 m, 10 Nov 2003, Schuh, Cassis, Weirauch, <tp:taxon-name><tp:taxon-name-part taxon-name-part-type="genus" reg="Pelargonium">Pelargonium</tp:taxon-name-part><tp:taxon-name-part taxon-name-part-type="species" reg="cucullatum">cucullatum</tp:taxon-name-part><tp:taxon-name-part taxon-name-part-type="basionym-authority">(L.)</tp:taxon-name-part><tp:taxon-name-part taxon-name-part-type="authority">L’Hér.</tp:taxon-name-part><tp:taxon-name-part taxon-name-part-type="hybrid-sign">×</tp:taxon-name-part><tp:taxon-name-part taxon-name-part-type="species" reg="betulinum">betulinum</tp:taxon-name-part></tp:taxon-name> L’Hér. ex Aiton (<tp:taxon-name><tp:taxon-name-part taxon-name-part-type="family">Geraniaceae</tp:taxon-name-part></tp:taxon-name>), det. K. Roux NYBG VOUCHER, 2 nymphs (00393032, 00393033) (<named-content xmlns:xlink="http://www.w3.org/1999/xlink" content-type="dwc:institutional_code" xlink:type="simple">AMNH</named-content>). 5.6 km W of Clanwilliam on Rt 364 to Lambert’s Bay, <named-content xmlns:xlink="http://www.w3.org/1999/xlink" content-type="dwc:verbatimCoordinates" xlink:type="simple"><named-content content-type="geo-json" specific-use="{&#34;type&#34;:&#34;Point&#34;,&#34;coordinates&#34;:[18.835420,-32.164190]}" id="NCID0E1SAG" xlink:type="simple">32.16419S, 18.83542E</named-content></named-content>, 329 m, 28 Oct 2007, Schuh, Cassis, Massie, <italic><tp:taxon-name><tp:taxon-name-part taxon-name-part-type="genus" reg="Pelargonium">Pelargonium</tp:taxon-name-part><tp:taxon-name-part taxon-name-part-type="species" reg="scabrum">scabrum</tp:taxon-name-part></tp:taxon-name></italic> (L.) L’Her. (<tp:taxon-name><tp:taxon-name-part taxon-name-part-type="family">Geraniaceae</tp:taxon-name-part></tp:taxon-name>), det. Field ID, 4 nymphs (00393165, 00393166, 00393172, 00393173) (<named-content xmlns:xlink="http://www.w3.org/1999/xlink" content-type="dwc:institutional_code" xlink:type="simple">AMNH</named-content>), 4 nymphs (00387342, 00387343, 00387346, 00387353) (<named-content xmlns:xlink="http://www.w3.org/1999/xlink" content-type="dwc:institutional_code" xlink:type="simple">UNSW</named-content>). 10.5 km E of Clanwilliam, Cedarberg Range, <named-content xmlns:xlink="http://www.w3.org/1999/xlink" content-type="dwc:verbatimCoordinates" xlink:type="simple"><named-content content-type="geo-json" specific-use="{&#34;type&#34;:&#34;Point&#34;,&#34;coordinates&#34;:[18.946950,-32.146990]}" id="NCID0E3TAG" xlink:type="simple">32.14699S, 18.94695E</named-content></named-content>, 568 m, 29 Oct 2003, Schuh, Cassis, Weirauch, <italic><tp:taxon-name><tp:taxon-name-part taxon-name-part-type="genus" reg="Pelargonium">Pelargonium</tp:taxon-name-part><tp:taxon-name-part taxon-name-part-type="species" reg="radens">radens</tp:taxon-name-part></tp:taxon-name></italic> H.E. Moore (<tp:taxon-name><tp:taxon-name-part taxon-name-part-type="family">Geraniaceae</tp:taxon-name-part></tp:taxon-name>), det. K. Roux NYBG VOUCHER, 6 nymps (00415072–00415077) (<named-content xmlns:xlink="http://www.w3.org/1999/xlink" content-type="dwc:institutional_code" xlink:type="simple">AMNH</named-content>). Farm Dwarsrivier, Cedarberg, <named-content xmlns:xlink="http://www.w3.org/1999/xlink" content-type="dwc:verbatimCoordinates" xlink:type="simple"><named-content content-type="geo-json" specific-use="{&#34;type&#34;:&#34;Point&#34;,&#34;coordinates&#34;:[19.266670,-32.483330]}" id="NCID0EZUAG" xlink:type="simple">32.48333S, 19.26667E</named-content></named-content>, 10 Oct 2002–15 Oct 2002, D. Jacobs and M. Stillar, 1♂ (00415088) (<named-content xmlns:xlink="http://www.w3.org/1999/xlink" content-type="dwc:institutional_code" xlink:type="simple">AMNH</named-content>). Koeel Bay, 20 km S of Strand on R44, <named-content xmlns:xlink="http://www.w3.org/1999/xlink" content-type="dwc:verbatimCoordinates" xlink:type="simple"><named-content content-type="geo-json" specific-use="{&#34;type&#34;:&#34;Point&#34;,&#34;coordinates&#34;:[18.855970,-34.251870]}" id="NCID0EGVAG" xlink:type="simple">34.25187S, 18.85597E</named-content></named-content>, 5 m, 11 Nov 2003, Schuh, Cassis, Weirauch, <italic><tp:taxon-name><tp:taxon-name-part taxon-name-part-type="genus" reg="Pelargonium">Pelargonium</tp:taxon-name-part><tp:taxon-name-part taxon-name-part-type="species" reg="cucullatum">cucullatum</tp:taxon-name-part></tp:taxon-name></italic> (L.) L’Hér. <italic><tp:taxon-name><tp:taxon-name-part taxon-name-part-type="genus" reg="Pelargonium"/><tp:taxon-name-part taxon-name-part-type="species" reg="betulinum">betulinum</tp:taxon-name-part></tp:taxon-name></italic> L’Hér. ex Aiton (<tp:taxon-name><tp:taxon-name-part taxon-name-part-type="family">Geraniaceae</tp:taxon-name-part></tp:taxon-name>), det. K. Roux NYBG VOUCHER, 1♀ (00393080) (<named-content xmlns:xlink="http://www.w3.org/1999/xlink" content-type="dwc:institutional_code" xlink:type="simple">AMNH</named-content>). Nieuwoudts Pass, ~30 km N of Citrusdal on road to Algeria, <named-content xmlns:xlink="http://www.w3.org/1999/xlink" content-type="dwc:verbatimCoordinates" xlink:type="simple"><named-content content-type="geo-json" specific-use="{&#34;type&#34;:&#34;Point&#34;,&#34;coordinates&#34;:[18.999480,-32.345850]}" id="NCID0ENWAG" xlink:type="simple">32.34585S, 18.99948E</named-content></named-content>, 429 m, 27 Oct 2007, Schuh, Cassis, Massie, <italic><tp:taxon-name><tp:taxon-name-part taxon-name-part-type="genus" reg="Pelargonium">Pelargonium</tp:taxon-name-part><tp:taxon-name-part taxon-name-part-type="species" reg="scabrum">scabrum</tp:taxon-name-part></tp:taxon-name></italic> (L.) L’Her. (<tp:taxon-name><tp:taxon-name-part taxon-name-part-type="family">Geraniaceae</tp:taxon-name-part></tp:taxon-name>), det. K. Roux NYBG VOUCHER, 2 nymphs (00393142, 00393143) (<named-content xmlns:xlink="http://www.w3.org/1999/xlink" content-type="dwc:institutional_code" xlink:type="simple">AMNH</named-content>). Table Mountain National Park, Cape Peninsula, <named-content xmlns:xlink="http://www.w3.org/1999/xlink" content-type="dwc:verbatimCoordinates" xlink:type="simple"><named-content content-type="geo-json" specific-use="{&#34;type&#34;:&#34;Point&#34;,&#34;coordinates&#34;:[18.444730,-34.297830]}" id="NCID0EKXAG" xlink:type="simple">34.29783S, 18.44473E</named-content></named-content>, 15 m, 29 Oct 2007, Schuh, Cassis, Massie, <tp:taxon-name><tp:taxon-name-part taxon-name-part-type="genus" reg="Pelargonium">Pelargonium</tp:taxon-name-part><tp:taxon-name-part taxon-name-part-type="species" reg="cucullatum">cucullatum</tp:taxon-name-part><tp:taxon-name-part taxon-name-part-type="basionym-authority">(L.)</tp:taxon-name-part><tp:taxon-name-part taxon-name-part-type="authority">L’Hér.</tp:taxon-name-part><tp:taxon-name-part taxon-name-part-type="infraspecific-rank">subsp.</tp:taxon-name-part><tp:taxon-name-part taxon-name-part-type="subspecies" reg="tabulare">tabulare</tp:taxon-name-part></tp:taxon-name> Volschenk (<tp:taxon-name><tp:taxon-name-part taxon-name-part-type="family">Geraniaceae</tp:taxon-name-part></tp:taxon-name>), det. K. Roux NYBG VOUCHER, 22 nymphs (00387293–00387314) (<named-content xmlns:xlink="http://www.w3.org/1999/xlink" content-type="dwc:institutional_code" xlink:type="simple">UNSW</named-content>). Table Mountain National Park, Cape Peninsula, Circular Drive Viewpoint, <named-content xmlns:xlink="http://www.w3.org/1999/xlink" content-type="dwc:verbatimCoordinates" xlink:type="simple"><named-content content-type="geo-json" specific-use="{&#34;type&#34;:&#34;Point&#34;,&#34;coordinates&#34;:[18.420150,-34.317220]}" id="NCID0ETYAG" xlink:type="simple">34.31722S, 18.42015E</named-content></named-content>, 95 m, 29 Oct 2007, Schuh, Cassis, Massie, <tp:taxon-name><tp:taxon-name-part taxon-name-part-type="genus" reg="Pelargonium">Pelargonium</tp:taxon-name-part><tp:taxon-name-part taxon-name-part-type="species" reg="cucullatum">cucullatum</tp:taxon-name-part><tp:taxon-name-part taxon-name-part-type="basionym-authority">(L.)</tp:taxon-name-part><tp:taxon-name-part taxon-name-part-type="authority">L’Hér.</tp:taxon-name-part><tp:taxon-name-part taxon-name-part-type="infraspecific-rank">subsp.</tp:taxon-name-part><tp:taxon-name-part taxon-name-part-type="subspecies" reg="tabulare">tabulare</tp:taxon-name-part></tp:taxon-name> Volschenk (<tp:taxon-name><tp:taxon-name-part taxon-name-part-type="family">Geraniaceae</tp:taxon-name-part></tp:taxon-name>), det. Field ID, 6 nymphs (00387323–00387328) (<named-content xmlns:xlink="http://www.w3.org/1999/xlink" content-type="dwc:institutional_code" xlink:type="simple">UNSW</named-content>). ca 5 km E of de Doorns S of N1, <named-content xmlns:xlink="http://www.w3.org/1999/xlink" content-type="dwc:verbatimCoordinates" xlink:type="simple"><named-content content-type="geo-json" specific-use="{&#34;type&#34;:&#34;Point&#34;,&#34;coordinates&#34;:[19.720460,-33.464840]}" id="NCID0E3ZAG" xlink:type="simple">33.46484S, 19.72046E</named-content></named-content>, 652 m, 31 Oct 2003, Schuh, Cassis, Weirauch, <italic><tp:taxon-name><tp:taxon-name-part taxon-name-part-type="genus" reg="Pelargonium">Pelargonium</tp:taxon-name-part><tp:taxon-name-part taxon-name-part-type="species" reg="alternans">alternans</tp:taxon-name-part></tp:taxon-name></italic> Wendl. (<tp:taxon-name><tp:taxon-name-part taxon-name-part-type="family">Geraniaceae</tp:taxon-name-part></tp:taxon-name>), det. K. Roux NYBG VOUCHER, 1 nymph (00414241) (<named-content xmlns:xlink="http://www.w3.org/1999/xlink" content-type="dwc:institutional_code" xlink:type="simple">AMNH</named-content>). ca 25 km E of Clanwilliam, on plains below Pakhuispas, <named-content xmlns:xlink="http://www.w3.org/1999/xlink" content-type="dwc:verbatimCoordinates" xlink:type="simple"><named-content content-type="geo-json" specific-use="{&#34;type&#34;:&#34;Point&#34;,&#34;coordinates&#34;:[19.057500,-32.105770]}" id="NCID0EZ1AG" xlink:type="simple">32.10577S, 19.0575E</named-content></named-content>, 534 m, 29 Oct 2003, Schuh, Cassis, Weirauch, <italic><tp:taxon-name><tp:taxon-name-part taxon-name-part-type="genus" reg="Pelargonium">Pelargonium</tp:taxon-name-part><tp:taxon-name-part taxon-name-part-type="species" reg="radens">radens</tp:taxon-name-part></tp:taxon-name></italic> H.E. Moore (<tp:taxon-name><tp:taxon-name-part taxon-name-part-type="family">Geraniaceae</tp:taxon-name-part></tp:taxon-name>), det. K. Roux NYBG VOUCHER, 2 nymphs (00388657, 00388663) (<named-content xmlns:xlink="http://www.w3.org/1999/xlink" content-type="dwc:institutional_code" xlink:type="simple">AM</named-content>), 3 nymphs (00393091, 00393114, 00393119) (<named-content xmlns:xlink="http://www.w3.org/1999/xlink" content-type="dwc:institutional_code" xlink:type="simple">AMNH</named-content>).</p></tp:treatment-sec><tp:treatment-sec><!--Section generated to contain objects referenced in tp:taxon-treatment.--><table-wrap id="T2" position="float" orientation="portrait"><label>Table 2.</label><caption><p>Host plants and localities of <italic><tp:taxon-name><tp:taxon-name-part taxon-name-part-type="genus" reg="Macrotylus">Macrotylus</tp:taxon-name-part><tp:taxon-name-part taxon-name-part-type="species" reg="henryi">henryi</tp:taxon-name-part></tp:taxon-name></italic> in Western Cape, South Africa.</p></caption><table id="TID0EUCAG" rules="all"><tbody><tr><th rowspan="1" colspan="1">Host taxon</th><th rowspan="1" colspan="1">Locality</th><th rowspan="1" colspan="1">Insect specs.</th></tr><tr><td rowspan="1" colspan="3">
                <bold><tp:taxon-name>
                    <tp:taxon-name-part taxon-name-part-type="family">GERANIACEAE</tp:taxon-name-part>
                  </tp:taxon-name></bold>
              </td></tr><tr><td rowspan="1" colspan="1">
                <italic><tp:taxon-name>
                    <tp:taxon-name-part taxon-name-part-type="genus" reg="Pelargonium">Pelargonium</tp:taxon-name-part>
                    <tp:taxon-name-part taxon-name-part-type="species" reg="alternans">alternans</tp:taxon-name-part>
                  </tp:taxon-name></italic>
              </td><td rowspan="1" colspan="1">Western Cape: ca. 5 km E of de Doorns S of N1</td><td rowspan="1" colspan="1">4</td></tr><tr><td rowspan="2" colspan="1">
                <tp:taxon-name>
                  <tp:taxon-name-part taxon-name-part-type="genus" reg="Pelargonium">Pelargonium</tp:taxon-name-part>
                  <tp:taxon-name-part taxon-name-part-type="species" reg="cucullatum">cucullatum</tp:taxon-name-part>
                  <tp:taxon-name-part taxon-name-part-type="hybrid-sign">×</tp:taxon-name-part>
                  <tp:taxon-name-part taxon-name-part-type="species" reg="betulinum">betulinum</tp:taxon-name-part>
                </tp:taxon-name>
              </td><td rowspan="1" colspan="1">Western Cape: 3.2 km E of Hermanus</td><td rowspan="1" colspan="1">129</td></tr><tr><td rowspan="1" colspan="1">Western Cape: Koeel Bay, 20 km S of Strand on R44</td><td rowspan="1" colspan="1">1</td></tr><tr><td rowspan="2" colspan="1">
                <tp:taxon-name>
                  <tp:taxon-name-part taxon-name-part-type="genus" reg="Pelargonium">Pelargonium</tp:taxon-name-part>
                  <tp:taxon-name-part taxon-name-part-type="species" reg="cucullatum">cucullatum</tp:taxon-name-part>
                  <tp:taxon-name-part taxon-name-part-type="infraspecific-rank">subsp.</tp:taxon-name-part>
                  <tp:taxon-name-part taxon-name-part-type="subspecies" reg="tabulare">tabulare</tp:taxon-name-part>
                </tp:taxon-name>
              </td><td rowspan="1" colspan="1">Western Cape: Table Mountain National Park, Cape Peninsula</td><td rowspan="1" colspan="1">62</td></tr><tr><td rowspan="1" colspan="1">Western Cape: Table Mountain National Park, Cape Peninsula, Circular Drive</td><td rowspan="1" colspan="1">14</td></tr><tr><td rowspan="2" colspan="1">
                <italic><tp:taxon-name>
                    <tp:taxon-name-part taxon-name-part-type="genus" reg="Pelargonium">Pelargonium</tp:taxon-name-part>
                    <tp:taxon-name-part taxon-name-part-type="species" reg="radens">radens</tp:taxon-name-part>
                  </tp:taxon-name></italic>
              </td><td rowspan="1" colspan="1">Western Cape: ca. 25 km E of Clanwilliam, on plains below Pakhuispas</td><td rowspan="1" colspan="1">60</td></tr><tr><td rowspan="1" colspan="1">Western Cape: 10.5 km E of Clanwilliam, Cedarberg Range</td><td rowspan="1" colspan="1">18</td></tr><tr><td rowspan="3" colspan="1">
                <italic><tp:taxon-name>
                    <tp:taxon-name-part taxon-name-part-type="genus" reg="Pelargonium">Pelargonium</tp:taxon-name-part>
                    <tp:taxon-name-part taxon-name-part-type="species" reg="scabrum">scabrum</tp:taxon-name-part>
                  </tp:taxon-name></italic>
              </td><td rowspan="1" colspan="1">Western Cape: 5.6 km W of Clanwilliam on Rt 364 to Lambert’s Bay</td><td rowspan="1" colspan="1">45</td></tr><tr><td rowspan="1" colspan="1">Western Cape: Nieuwoudts Pass, ~30 km N of Citrusdal on road to Algeria</td><td rowspan="1" colspan="1">23</td></tr><tr><td rowspan="1" colspan="1">Western Cape: 57.5 km NW of N2 on R327 beyond Herbertsdale</td><td rowspan="1" colspan="1">3</td></tr><tr><td rowspan="1" colspan="1">Unknown</td><td rowspan="1" colspan="1">Western Cape: Farm Dwars rivier, Cedarberg</td><td rowspan="1" colspan="1">1</td></tr><tr><td rowspan="1" colspan="2">
                <bold>TOTAL</bold>
              </td><td rowspan="1" colspan="1">
                <bold>360</bold>
              </td></tr></tbody></table></table-wrap></tp:treatment-sec><ref-list><ref id="B5"><mixed-citation xmlns:xlink="http://www.w3.org/1999/xlink" xlink:type="simple"><person-group><name name-style="western"><surname>Schuh</surname><given-names>RT</given-names></name></person-group> (<year>1974</year>) <article-title>The <tp:taxon-name><tp:taxon-name-part taxon-name-part-type="subfamily">Orthotylinae</tp:taxon-name-part></tp:taxon-name> and <tp:taxon-name><tp:taxon-name-part taxon-name-part-type="subfamily">Phylinae</tp:taxon-name-part></tp:taxon-name> (<tp:taxon-name><tp:taxon-name-part taxon-name-part-type="order">Hemiptera</tp:taxon-name-part></tp:taxon-name>: <tp:taxon-name><tp:taxon-name-part taxon-name-part-type="family">Miridae</tp:taxon-name-part></tp:taxon-name>) of South Africa with a phylogenetic analysis of the ant-mimetic tribes for the two subfamilies for the world.</article-title><source>Entomologica Americana</source><volume>47</volume>: <fpage>1</fpage>–<lpage>332</lpage>.</mixed-citation></ref></ref-list></tp:taxon-treatment>
